# Supplementary material for: Diastereoselective desymmetric 1,2-cis-glycosylation of meso-diols via chirality transfer from a glycosyl donor
Source: Nat Commun. 2020 May 15;11:2431. doi: 10.1038/s41467-020-16365-8 (PMC7229163; doi:10.1038/s41467-020-16365-8)
Supplement: Supplementary file 3 — Supplementary Data 1 [file 41467_2020_16365_MOESM3_ESM.zip]

Archive with 1 entries (1 files):
- 219252_3_data_set_4570823_q990cr.docx
